# Supplementary material for: Beyond the heterodimer model for mineralocorticoid and glucocorticoid receptor interactions in nuclei and at DNA
Source: PLoS One. 2020 Jan 10;15(1):e0227520. doi: 10.1371/journal.pone.0227520 (PMC6953809; doi:10.1371/journal.pone.0227520)
Supplement: S1 Table — Interacting residues on GR are on the left and those on MR on the right. Hot spot residues are highlighted in yellow. Both MR and GR D-loop residues make contacts with residues within and outside the D-loop of the opposing receptor. Aside from the cysteine residues that coordinate the overall conformation of the second zinc finger, Ala-477 on GR and Ala-639 on MR are considered hot spot residues with the highest pair potentials and therefore the single residues with the highest probability of disrupting the interface if mutated. (XLSX) [file pone.0227520.s004.xlsx]

## Sheet: 3g9mAB
	HOTSPOT ANALYSIS											INTERACTING RESIDUES
	Interface Name: 3g9mAB_3g9mA_model4tntA											Target1: GR: 3g9m chain A			Target2: MR: model on 4tnt chain A
	Aligned Residue Number	Residue Type	Chain	Relative Complex ASA	Relative Monomer ASA	Pair Potential	Hotspot Status	Hotregion Status	Complex ASA	Monomer ASA		Residue Type	Aligned Residue Number	<-->	Residue Type	Aligned Residue Number
	482	CYS	G	4.93	29.68	50.99	H	2	6.62	39.86		LEU	475	<-->	ARG	650
	476	CYS	G	7.92	15.68	38.1	H	1	10.63	21.05		LEU	475	<-->	ASN	653
	477	ALA	G	3.79	105.17	32.92	H	1	4.09	113.53		CYS	476	<-->	ARG	650
	644	CYS	M	8.8	34.37	50.99	H	1	11.81	46.15		ALA	477	<-->	CYS	644
	638	CYS	M	8.33	19.06	39.86	H	2	11.19	25.6		ALA	477	<-->	ILE	645
	639	ALA	M	1.64	103.63	36.91	H	2	1.77	111.87		ARG	479	<-->	ARG	641
	475	LEU	G	49.1	93.61	15.84	NH		87.71	167.21		ASP	481	<-->	ARG	641
	488	ARG	G	15.31	42.9	12.56	NH		36.55	102.42		CYS	482	<-->	ALA	639
	483	ILE	G	49.9	61.74	12.24	NH		87.38	108.12		CYS	482	<-->	GLY	640
	481	ASP	G	48.35	72.98	9.32	NH		67.88	102.45		ILE	483	<-->	ALA	639
	491	ASN	G	6.74	78.73	8.65	NH		9.7	113.33		ILE	487	<-->	ASN	635
	479	ARG	G	65.52	91.73	7.9	NH		156.43	219.02		ILE	487	<-->	LEU	637
	493	PRO	G	20	33.26	7.39	NH		27.23	45.28		ARG	488	<-->	LEU	637
	487	ILE	G	44.51	72.28	6.67	NH		77.95	126.57		ARG	488	<-->	CYS	638
	640	GLY	M	24.49	62.12	20.83	NH		19.62	49.76		ARG	488	<-->	ALA	639
	645	ILE	M	50.02	64.74	18.91	NH		87.6	113.38		ASN	491	<-->	LEU	637
	637	LEU	M	42.2	89.5	15.84	NH		75.38	159.87		ASN	491	<-->	ASN	653
	650	ARG	M	10.22	40.15	12.56	NH		24.39	95.87		ASN	491	<-->	PRO	655
	641	ARG	M	48.39	85.71	7.9	NH		115.54	204.63		PRO	493	<-->	ASN	653
	655	PRO	M	11.68	22.61	7.39	NH		15.9	30.78
	653	ASN	M	10.48	79.91	6.89	NH		15.08	115.02
	635	ASN	M	86.23	105.44	0	NH		124.12	151.77
		Hotspot amino acid								H = Hot spot
		Interacting hot spots								NH = Non Hot spot
	Red	Indicating Ala477(GR) and Ala639(MR) targeted for mutation								ASA = Accessible Surface Area
	Bold	D-loop residue
