# Supplementary material for: Beyond the heterodimer model for mineralocorticoid and glucocorticoid receptor interactions in nuclei and at DNA
Source: PLoS One. 2020 Jan 10;15(1):e0227520. doi: 10.1371/journal.pone.0227520 (PMC6953809; doi:10.1371/journal.pone.0227520)
Supplement: S3 Table — Each sheet references the figure number and part in which the model is presented, then the interface name. (XLSX) [file pone.0227520.s006.xlsx]

## Sheet: 8A_5cbxAF
	HOTSPOT ANALYSIS											INTERACTING RESIDUES
	Interface Name: 5cbxAF_1r4rAB_model4tntAB											Target1: GR: 1r4r chains AB				Target2: MR: model on 4tnt chains AB
	Aligned Residue Number	Residue Type	Protein	Relative Complex ASA	Relative Monomer ASA	Pair Potential	Hotspot Status	Hotregion Status	Complex ASA	Monomer ASA		Chain	Residue Type	Aligned Residue Number	<-->	Chain	Residue Type	Aligned Residue Number
	497	TYR	GR	0.22	17.97	45.5	H	2	0.47	38.23		A	VAL	468	<-->	A	LEU	665
	501	LEU	GR	0.34	53.27	39.32	H	2	0.6	95.15		A	VAL	468	<-->	A	GLN	666
	468	VAL	GR	1.56	32.87	24.7	H	1	2.37	49.78		A	GLU	469	<-->	A	GLN	666
	498	ARG	GR	12.65	45.97	22.91	H	2	30.2	109.76		A	GLY	470	<-->	A	GLN	662
	661	LEU	MR	6.93	21.02	47.86	H	1	12.38	37.55		A	GLY	470	<-->	A	GLN	666
	628	PHE	MR	0	1.45	47.65	H	2	0	2.9		A	GLN	471	<-->	A	ARG	643
	665	LEU	MR	0.8	47.77	42.7	H	1	1.43	85.33		A	GLN	471	<-->	A	ASN	644
	632	VAL	MR	2.16	49.43	31.41	H	2	3.27	74.86		A	HIS	472	<-->	A	GLN	662
	662	GLN	MR	6.4	51.61	25.08	H	1	11.42	92.12		A	ASN	473	<-->	A	LEU	639
	631	ALA	MR	3.58	16.12	19.96	H	2	3.87	17.4		A	ASN	473	<-->	A	ASN	644
	475	LEU	GR	37.33	89.02	16.12	NH		66.69	159.01		A	LEU	475	<-->	A	ASN	637
	502	GLN	GR	56.21	84.93	15.66	NH		100.34	151.6		A	ARG	479	<-->	A	GLN	635
	480	ASN	GR	18.08	70.4	14.87	NH		26.03	101.34		A	ASN	480	<-->	A	GLY	634
	509	ALA	GR	49.12	93.74	14.39	NH		53.02	101.19		A	ASN	480	<-->	A	GLN	635
	473	ASN	GR	41.67	93.74	7.99	NH		59.98	134.93		A	ASN	480	<-->	A	HIS	636
	469	GLU	GR	62.86	77.61	7.8	NH		108.28	133.68		B	ASP	485	<-->	B	ILE	651
	472	HIS	GR	24.74	48.2	7.49	NH		45.25	88.14		B	ILE	487	<-->	A	LEU	639
	504	GLY	GR	18.61	65.26	6.31	NH		14.91	52.27		B	ILE	487	<-->	B	ILE	651
	471	GLN	GR	56.04	100.38	6.15	NH		100.04	179.17		B	ARG	488	<-->	A	ASN	637
	470	GLY	GR	13.97	32.1	6.04	NH		11.19	25.71		A	TYR	497	<-->	A	LEU	665
	506	ASN	GR	10.01	38.43	5.25	NH		14.41	55.32		A	ARG	498	<-->	A	ALA	631
	479	ARG	GR	78.3	83.78	0	NH		186.96	200.03		A	ARG	498	<-->	A	VAL	632
	671	LEU	MR	26.62	48.97	38.46	NH		47.56	87.47		A	ARG	498	<-->	A	LEU	661
	666	GLN	MR	44.95	83.29	11.18	NH		80.24	148.67		A	LEU	501	<-->	A	PHE	628
	639	LEU	MR	59.5	89.18	11.1	NH		106.29	159.31		A	LEU	501	<-->	A	VAL	632
	637	ASN	MR	64.67	106.54	9.32	NH		93.08	153.36		A	LEU	501	<-->	A	LEU	665
	644	ASN	MR	25.25	84.42	8.51	NH		36.34	121.52		A	LEU	501	<-->	A	LEU	671
	670	ASN	MR	11.4	48.75	8.11	NH		16.41	70.17		A	GLN	502	<-->	A	VAL	632
	617	GLY	MR	43.27	71.12	5.64	NH		34.66	56.97		A	GLN	502	<-->	A	LEU	671
	672	GLY	MR	50	145.82	3.4	NH		40.05	116.8		A	GLY	504	<-->	A	GLY	672
	636	HIS	MR	34.55	41.91	3.29	NH		63.19	76.64		A	ASN	506	<-->	A	ASN	670
	635	GLN	MR	68.34	92.58	3	NH		121.99	165.26		A	ASN	506	<-->	A	GLY	672
	634	GLY	MR	19.18	39.14	1.63	NH		15.36	31.35		A	ALA	509	<-->	A	GLY	617
	643	ARG	MR	81.1	85.55	0	NH		193.63	204.27
		Hotspot amino acid						H = Hot spot
		Interacting hot spots						NH = Non Hot spot
								ASA = Accessible Surface Area

## Sheet: 8B_2hvvAB
	HOTSPOT ANALYSIS											INTERACTING RESIDUES
	Interface Name: 2hvvAB_MRGRdbdModel3g6p4tntX2											Target1: MR&GR DBD model on 3g6p & 4tnt				Target2: MR&GR DBD model on 3g6p & 4tnt
	Aligned Residue Number	Residue Type	Chain	Relative Complex ASA	Relative Monomer ASA	Pair Potential	Hotspot Status	Hotregion Status	Complex ASA	Monomer ASA		Chain	Residue Type	Aligned Residue Number	<-->	Chain	Residue Type	Aligned Residue Number
	665	LEU	MR_1	1.88	68.21	46.53	H	1	3.36	121.85		GR_1	ARG	488	<-->	MR_2	LEU	639
	628	PHE	MR_1	0	5.36	41	H	1	0	10.69		MR_1	PHE	628	<-->	MR_2	LEU	665
	669	MET	MR_1	0	0.44	40.68	H	1	0	0.86		MR_1	VAL	632	<-->	MR_2	LEU	665
	662	GLN	MR_1	8.94	54.41	34.12	H	1	15.96	97.13		MR_1	VAL	632	<-->	MR_2	GLN	666
	640	CYS	MR_1	6.29	20.06	29.2	H	-	8.44	26.94		MR_1	GLN	635	<-->	MR_2	ASN	644
	632	VAL	MR_1	1.85	44.46	25.97	H	1	2.8	67.33		MR_1	GLN	635	<-->	MR_2	GLN	662
	644	ASN	MR_1	2.49	59.34	21.52	H	-	3.59	85.42		MR_1	HIS	636	<-->	MR_2	ASN	644
	628	PHE	MR_2	0	4.53	41	H	1	0	9.04		MR_1	LEU	639	<-->	GR_2	ARG	488
	669	MET	MR_2	0	0.25	40.68	H	1	0	0.48		MR_1	LEU	639	<-->	MR_2	LEU	639
	665	LEU	MR_2	2.19	67.16	39.37	H	1	3.92	119.96		MR_1	CYS	640	<-->	MR_2	ASN	637
	662	GLN	MR_2	10.17	54.53	34.12	H	1	18.15	97.33		MR_1	GLY	642	<-->	MR_2	ASN	637
	632	VAL	MR_2	1.68	41.73	32	H	1	2.55	63.2		MR_1	ARG	643	<-->	MR_2	GLN	635
	635	GLN	MR_1	33.74	91.85	16.73	NH		60.22	163.96		MR_1	ARG	643	<-->	MR_2	ASN	637
	642	GLY	MR_1	46.07	58.36	11.92	NH		36.9	46.75		MR_1	ASN	644	<-->	MR_2	GLN	635
	666	GLN	MR_1	44.27	80.75	9.65	NH		79.03	144.13		MR_1	ASN	644	<-->	MR_2	HIS	636
	668	GLY	MR_1	1.39	44.96	7.94	NH		1.11	36.01		MR_1	ASN	644	<-->	MR_2	ASN	637
	639	LEU	MR_1	48.79	80.85	7.16	NH		87.15	144.43		MR_1	GLN	662	<-->	MR_2	GLN	635
	670	ASN	MR_1	17.83	53.11	6.88	NH		25.66	76.45		MR_1	LEU	665	<-->	MR_2	PHE	628
	636	HIS	MR_1	47.49	59.95	6.34	NH		86.85	109.64		MR_1	LEU	665	<-->	MR_2	VAL	632
	643	ARG	MR_1	85.05	95.21	0	NH		203.07	227.32		MR_1	LEU	665	<-->	MR_2	LEU	665
	671	LEU	MR_2	29.38	42.79	38.46	NH		52.49	76.44		MR_1	LEU	665	<-->	MR_2	MET	669
	635	GLN	MR_2	28.07	90.31	16.73	NH		50.11	161.21		MR_1	LEU	665	<-->	MR_2	ASN	670
	644	ASN	MR_2	3.52	58.98	16.62	NH		5.07	84.9		MR_1	GLN	666	<-->	MR_2	VAL	632
	668	GLY	MR_2	3	47.9	7.94	NH		2.4	38.37		MR_1	GLN	666	<-->	MR_2	LEU	671
	639	LEU	MR_2	53.88	78.67	7.16	NH		96.25	140.52		MR_1	GLY	668	<-->	MR_2	ASN	670
	670	ASN	MR_2	15.63	51.68	6.88	NH		22.5	74.39		MR_1	MET	669	<-->	MR_2	LEU	665
	636	HIS	MR_2	50.69	62.59	6.34	NH		92.7	114.47		MR_1	MET	669	<-->	MR_2	ASN	670
	637	ASN	MR_2	57.5	104.35	5.38	NH		82.77	150.2		MR_1	ASN	670	<-->	MR_2	GLY	668
	666	GLN	MR_2	46.06	81.7	4.29	NH		82.21	145.83		MR_1	ASN	670	<-->	MR_2	ASN	670
		Hotspot amino acid						H = Hot spot
		Interacting hot spots						NH = Non Hot spot
								ASA = Accessible Surface Area
