# Supplementary material for: Beyond the heterodimer model for mineralocorticoid and glucocorticoid receptor interactions in nuclei and at DNA
Source: PLoS One. 2020 Jan 10;15(1):e0227520. doi: 10.1371/journal.pone.0227520 (PMC6953809; doi:10.1371/journal.pone.0227520)
Supplement: S4 Table — (XLSX) [file pone.0227520.s007.xlsx]

## Sheet: table
Energy and area values of the interface templates matched from the PDB
interface	ZRANK	interface area, Å2	ΔiG kcal/mol	ΔiG P-value
1s9pAD	-70.3623	795.5	-13.6	0.106
2ab2AB	-80.8849	697.7	-8.5	0.465
3cldAB	-62.9584	588.0	-14.6	0.039
3e7cAB	-77.0836	670.0	-13.7	0.079
5cbxAF	-59.0883	675.4	-6.4	0.319
2hvvAB	-161.471	1487.6	-12.7	0.151
3g9mAB	-37.629	512.8	-3.5	0.392
		from PDBePISA server of the EMBL-EBI
