# Supplementary material for: Beyond the heterodimer model for mineralocorticoid and glucocorticoid receptor interactions in nuclei and at DNA
Source: PLoS One. 2020 Jan 10;15(1):e0227520. doi: 10.1371/journal.pone.0227520 (PMC6953809; doi:10.1371/journal.pone.0227520)
Supplement: S5 Table — Each sheet references an alternative interface predicted by PRISM for the MR and GR LBDs. (XLSX) [file pone.0227520.s008.xlsx]

## Sheet: 8C_2ab2AB
	HOTSPOT ANALYSIS											INTERACTING RESIDUES
	Interface Name:2ab2AB_model4p6x_model2aa2											Target1: GR: model on 4p6x			Target2: MR: model on 2aa2
	Aligned Residue Number	Residue Type	Chain	Relative Complex ASA	Relative Monomer ASA	Pair Potential	Hotspot Status	Hotregion Status	Complex ASA	Monomer ASA		Residue Type	Aligned Residue Number	<-->	Residue Type	Aligned Residue Number
	792	PHE	G	3.1	26.45	37.01	H	1	6.19	52.77		ARG	708	<-->	TRP	915
	712	ILE	G	0.29	16.55	35.64	H	-	0.51	28.99		ILE	712	<-->	TRP	915
	733	PHE	G	9.2	22.13	32.2	H	-	18.35	44.14		TRP	730	<-->	ILE	897
	734	TYR	G	2.62	57.24	31.25	H	-	5.58	121.79		TRP	730	<-->	PHE	918
	708	ARG	G	1.29	15	28.85	H	-	3.08	35.81		GLN	731	<-->	PHE	978
	793	HIS	G	6.2	26.57	18.44	H	1	11.33	48.6		GLN	731	<-->	HIS	979
	978	PHE	M	1.41	26.86	47.08	H	-	2.81	53.59		PHE	733	<-->	TRP	915
	918	PHE	M	1.19	17.96	37.84	H	1	2.37	35.83		TYR	734	<-->	PHE	918
	915	TRP	M	5.87	62.07	26.31	H	1	14.64	154.79		TYR	734	<-->	TYR	919
	897	ILE	M	0.48	20.75	22.86	H	-	0.84	36.33		TYR	734	<-->	THR	922
	919	TYR	M	2.33	58.84	20.06	H	1	4.96	125.18		TYR	734	<-->	PHE	978
	730	TRP	G	20.7	71.7	20.11	NH		51.62	178.79		TYR	734	<-->	HIS	979
	791	LEU	G	23.79	42.94	14.37	NH		42.49	76.7		LYS	738	<-->	TYR	919
	731	GLN	G	19.6	53.37	8.91	NH		34.99	95.27		LEU	791	<-->	GLN	916
	738	LYS	G	36.85	41.6	5.8	NH		74	83.54		PHE	792	<-->	TRP	915
	794	GLN	G	55.06	89.49	4.71	NH		98.28	159.74		PHE	792	<-->	GLN	916
	795	LYS	G	79.3	107.34	4.68	NH		159.25	215.54		HIS	793	<-->	GLN	916
	979	HIS	M	33.46	63.74	22.64	NH		61.19	116.56		HIS	793	<-->	TYR	919
	922	THR	M	0.06	0.95	16.17	NH		0.09	1.33		GLN	794	<-->	GLN	916
	916	GLN	M	7.85	63.11	10.07	NH		14.02	112.66		LYS	795	<-->	TYR	919
	923	LYS	M	32.36	45.22	5.8	NH		64.99	90.8		LYS	795	<-->	LYS	923
		Hotspot amino acid						H = Hot spot
		Interacting hot spots						NH = Non Hot spot
								ASA = Accessible Surface Area

## Sheet: 8C_1s9pAD
	HOTSPOT ANALYSIS											INTERACTING RESIDUES
	Interface Name: 1s9pAD_model2aa2_model4p6x											Target1: GR: model on 4p6x			Target2: MR: model on 2aa2
	Aligned Residue Number	Residue Type	Chain	Relative Complex ASA	Relative Monomer ASA	Pair Potential	Hotspot Status	Hotregion Status	Complex ASA	Monomer ASA		Residue Type	Aligned Residue Number	<-->	Residue Type	Aligned Residue Number
	564	ALA	G	1.72	13.65	21.05	H	-	1.86	14.73		TYR	563	<-->	THR	728
	774	ILE	G	3.37	12.48	19.35	H	-	5.91	21.86		ALA	564	<-->	THR	725
	790	LEU	M	0.06	4.36	47.34	H	1	0.11	7.78		GLY	565	<-->	LEU	724
	784	LEU	M	0.07	0.86	46.25	H	1	0.12	1.54		GLY	565	<-->	THR	725
	787	PHE	M	1.21	1.21	44.97	H	1	2.42	2.42		THR	579	<-->	LEU	724
	792	LEU	M	15.67	70.39	21.54	H	1	28	125.74		THR	580	<-->	LEU	724
	795	GLN	M	6.7	19.65	20.69	H	1	11.96	35.07		MET	583	<-->	LEU	724
	778	VAL	M	11.75	22.2	18.13	H	-	17.79	33.62		ARG	587	<-->	THR	728
	580	THR	G	3.25	20.13	17.88	NH		4.53	28.03		ARG	587	<-->	HIS	729
	583	MET	G	15.04	28.57	17.24	NH		29.2	55.46		HIS	606	<-->	ILE	775
	781	LYS	G	10.88	21.87	16.72	NH		21.85	43.91		LEU	607	<-->	ILE	775
	579	THR	G	0.52	9.22	15.93	NH		0.73	12.84		LEU	607	<-->	GLN	776
	608	ASP	G	14.1	52.8	15.37	NH		19.79	74.13		LEU	607	<-->	LYS	779
	607	LEU	G	21.68	80.05	15.27	NH		38.72	143		ASP	608	<-->	VAL	778
	587	ARG	G	18.82	56.99	14.66	NH		44.94	136.08		ASP	608	<-->	LYS	782
	777	ASN	G	5.19	41.57	14.62	NH		7.47	59.84		MET	611	<-->	LYS	782
	611	MET	G	6.28	46.76	14.59	NH		12.19	90.79		MET	611	<-->	LYS	788
	776	THR	G	13.47	50.81	12.96	NH		18.76	70.76		GLU	773	<-->	LEU	784
	773	GLU	G	7.08	70.69	11.39	NH		12.2	121.77		GLU	773	<-->	PRO	785
	563	TYR	G	53.15	66.64	10.51	NH		113.08	141.78		GLU	773	<-->	GLY	786
	606	HIS	G	12.49	37.96	9.81	NH		22.84	69.43		GLU	773	<-->	PHE	787
	565	GLY	G	28.74	84.87	8.96	NH		23.02	67.98		GLU	773	<-->	LYS	788
	780	PRO	G	16.83	53.69	6.09	NH		22.91	73.09		GLU	773	<-->	ASN	789
	775	ILE	M	23.49	64.69	26.43	NH		41.14	113.29		ILE	774	<-->	LYS	788
	724	LEU	M	51.4	132.59	25.55	NH		91.82	236.85		THR	776	<-->	LYS	788
	786	GLY	M	7.55	23.8	17.1	NH		6.05	19.06		THR	776	<-->	ASN	789
	788	LYS	M	10.18	70.87	15.18	NH		20.44	142.32		THR	776	<-->	LEU	790
	785	PRO	M	22.13	31.22	14.72	NH		30.12	42.5		THR	776	<-->	PRO	791
	789	ASN	M	21.62	71.04	14.08	NH		31.12	102.26		ASN	777	<-->	GLN	795
	782	LYS	M	16.73	55.35	13.26	NH		33.59	111.14		PRO	780	<-->	PRO	791
	776	GLN	M	19.38	26.87	12.32	NH		34.59	47.96		PRO	780	<-->	LEU	792
	779	LYS	M	25.95	55.68	10.5	NH		52.11	111.81		LYS	781	<-->	LEU	792
	725	THR	M	6.66	45.41	6.62	NH		9.27	63.24
	728	THR	M	6.99	57.16	6.36	NH		9.73	79.61
	791	PRO	M	19.11	32.14	5.91	NH		26.01	43.75
	729	HIS	M	71.86	78.72	3.24	NH		131.42	143.97
		Hotspot amino acid						H = Hot spot
								NH = Non Hot spot
								ASA = Accessible Surface Area

## Sheet: 8C_3cldAB
	HOTSPOT ANALYSIS											INTERACTING RESIDUES
	Interface Name: 3cldAB_model2aa2_model4p6x											Target1: GR: model on 4p6x			Target2: MR: model on 2aa2
	Aligned Residue Number	Residue Type	Chain	Relative Complex ASA	Relative Monomer ASA	Pair Potential	Hotspot Status	Hotregion Status	Complex ASA	Monomer ASA		Residue Type	Aligned Residue Number	<-->	Residue Type	Aligned Residue Number
	550	LEU	G	0.06	15.88	37.52	H	-	0.11	28.36		GLN	545	<-->	PRO	785
	707	ILE	G	0.62	7.5	33.6	H	-	1.08	13.14		GLN	545	<-->	GLY	786
	545	GLN	G	17.08	95.79	23.46	H	-	30.48	170.99		GLN	545	<-->	ASN	789
	553	LEU	G	3.8	46.5	21.86	H	-	6.79	83.07		THR	547	<-->	PRO	735
	600	PRO	G	8.4	33.24	18.09	H	-	11.43	45.25		PRO	548	<-->	THR	732
	731	LEU	M	15.86	78.63	27.57	H	-	28.33	140.45		PRO	548	<-->	PRO	733
	738	ILE	M	0.93	28.39	19.41	H	-	1.63	49.71		PRO	548	<-->	ILE	738
	714	GLU	G	5.45	10.23	17.59	NH		9.38	17.62		LEU	550	<-->	THR	728
	710	THR	G	0	48.72	16.67	NH		0	67.85		LEU	550	<-->	THR	732
	601	GLY	G	15.32	35.99	14.42	NH		12.27	28.83		LEU	550	<-->	PRO	733
	548	PRO	G	11.99	60.47	12.13	NH		16.32	82.32		LEU	553	<-->	ILE	738
	709	MET	G	37.81	51.25	7.73	NH		73.4	99.5		VAL	556	<-->	VAL	783
	706	GLU	G	45.2	61.45	6.84	NH		77.85	105.84		PRO	600	<-->	LEU	731
	717	LYS	G	23.46	59.92	6.52	NH		47.1	120.32		PRO	600	<-->	PRO	733
	547	THR	G	32.84	71.93	6.09	NH		45.74	100.17		GLY	601	<-->	LEU	731
	556	VAL	G	44.47	77.94	4.86	NH		67.35	118.03		GLU	706	<-->	ILE	727
	713	LYS	G	41.74	61.69	4	NH		83.82	123.87		GLU	706	<-->	LEU	731
	785	PRO	M	6.12	25.31	17.18	NH		8.33	34.46		ILE	707	<-->	LEU	731
	733	PRO	M	14.72	46.68	16.37	NH		20.04	63.55		MET	709	<-->	ILE	727
	786	GLY	M	4.26	26.63	13.17	NH		3.41	21.33		THR	710	<-->	ILE	727
	727	ILE	M	33.21	72.36	12.97	NH		58.15	126.71		THR	710	<-->	THR	728
	728	THR	M	3.99	60.21	12.5	NH		5.55	83.86		THR	710	<-->	LEU	731
	732	THR	M	16.92	58.18	12.1	NH		23.57	81.03		LYS	713	<-->	THR	725
	783	VAL	M	22.72	51.73	10.17	NH		34.4	78.34		LYS	713	<-->	THR	728
	724	LEU	M	103.28	133.71	9.27	NH		184.49	238.84		GLU	714	<-->	THR	728
	735	PRO	M	11.43	41.12	8.35	NH		15.56	55.97		LYS	717	<-->	LEU	724
	725	THR	M	16.45	51.69	3.28	NH		22.91	71.99
	789	ASN	M	62.54	76.55	3	NH		90.02	110.19
		Hotspot amino acid						H = Hot spot
		Interacting hot spots						NH = Non Hot spot
								ASA = Accessible Surface Area

## Sheet: 8C_3e7cAB
	HOTSPOT ANALYSIS											INTERACTING RESIDUES
	Interface Name: 3e7cAB_model2aa2_model4p6x											Target1: GR: model on 4p6x			Target2: MR: model on 2aa2
	Aligned Residue Number	Residue Type	Chain	Relative Complex ASA	Relative Monomer ASA	Pair Potential	Hotspot Status	Hotregion Status	Complex ASA	Monomer ASA		Residue Type	Aligned Residue Number	<-->	Residue Type	Aligned Residue Number
	599	ILE	G	0.18	1.55	47.44	H	1	0.31	2.71		PRO	544	<-->	LEU	724
	550	LEU	G	0.87	20.33	35.63	H	-	1.55	36.31		PRO	544	<-->	HIS	729
	553	LEU	G	1.77	52.51	34.39	H	-	3.16	93.79		LEU	546	<-->	HIS	729
	557	ILE	G	1.18	13.97	31.1	H	-	2.06	24.47		THR	547	<-->	PRO	735
	714	GLU	G	1.52	10.48	20.28	H	-	2.62	18.06		PRO	548	<-->	THR	732
	600	PRO	G	2.5	31.53	18.44	H	1	3.41	42.92		LEU	550	<-->	ILE	738
	742	ILE	M	0.62	20.05	34.86	H	-	1.09	35.12		LEU	553	<-->	ILE	738
	783	VAL	M	4.36	49.09	27.56	H	-	6.61	74.34		LEU	553	<-->	PRO	785
	738	ILE	M	0.93	37.17	26.22	H	1	1.62	65.1		LEU	553	<-->	LYS	788
	743	GLU	M	7.3	13.61	19.65	H	-	12.58	23.44		VAL	556	<-->	LYS	782
	603	ARG	G	25.92	65.1	21.52	NH		61.89	155.43		VAL	556	<-->	VAL	783
	558	GLU	G	9.13	15.32	17.33	NH		15.73	26.39		VAL	556	<-->	LYS	788
	604	ASN	G	41.1	66.22	14.83	NH		59.16	95.31		ILE	557	<-->	VAL	783
	598	ALA	G	2.5	42.31	14.82	NH		2.7	45.67		GLU	558	<-->	LYS	782
	556	VAL	G	16.07	76.27	13.53	NH		24.33	115.51		GLU	560	<-->	LYS	782
	601	GLY	G	17.05	35.16	12.5	NH		13.66	28.16		ALA	591	<-->	LYS	779
	717	LYS	G	10.09	34.11	10.22	NH		20.27	68.49		LYS	594	<-->	LYS	779
	548	PRO	G	10.17	56.35	8.91	NH		13.85	76.71		LYS	597	<-->	ASN	741
	591	ALA	G	13.79	29.96	8.71	NH		14.89	32.34		LYS	597	<-->	ILE	742
	597	LYS	G	7.26	44.79	8.32	NH		14.58	89.94		LYS	597	<-->	GLU	743
	544	PRO	G	28.94	73.43	7.79	NH		39.4	99.96		LYS	597	<-->	PRO	744
	594	LYS	G	13.1	50.74	7.29	NH		26.3	101.89		ALA	598	<-->	ASN	741
	721	LYS	G	38.43	65.02	6.4	NH		77.18	130.57		ALA	598	<-->	ILE	742
	713	LYS	G	36.92	71.33	6.12	NH		74.14	143.24		ILE	599	<-->	ASN	741
	547	THR	G	36.78	77.29	6.09	NH		51.23	107.64		PRO	600	<-->	ILE	738
	560	GLU	G	68.15	86.36	6.03	NH		117.39	148.75		PRO	600	<-->	ASN	741
	710	THR	G	14.93	46.27	5.52	NH		20.79	64.44		GLY	601	<-->	ASN	741
	546	LEU	G	60.86	75.51	4.85	NH		108.72	134.89		ARG	603	<-->	GLU	740
	732	THR	M	12.28	58.07	17.35	NH		17.1	80.88		ARG	603	<-->	ASN	741
	785	PRO	M	15.55	28.06	15.94	NH		21.17	38.2		ARG	603	<-->	GLU	745
	740	GLU	M	20.82	38.04	13.43	NH		35.87	65.52		ASN	604	<-->	MET	737
	741	ASN	M	0.63	75.41	12.41	NH		0.91	108.55		THR	710	<-->	LEU	731
	737	MET	M	31.38	45.71	12.23	NH		60.92	88.75		LYS	713	<-->	ILE	727
	729	HIS	M	29.53	76.88	11.52	NH		54.01	140.6		LYS	713	<-->	THR	728
	744	PRO	M	26.27	29.85	9.17	NH		35.76	40.64		LYS	713	<-->	LEU	731
	788	LYS	M	20.62	52.49	8.98	NH		41.41	105.4		GLU	714	<-->	THR	728
	728	THR	M	3.52	65.15	7.91	NH		4.9	90.73		LYS	717	<-->	THR	725
	731	LEU	M	35.93	77.79	7.52	NH		64.18	138.95		LYS	717	<-->	THR	728
	735	PRO	M	17.7	48.97	7.52	NH		24.1	66.66		LYS	721	<-->	LEU	724
	724	LEU	M	100.49	132	6.99	NH		179.5	235.79		LYS	721	<-->	THR	725
	745	GLU	M	54.86	88.74	6.88	NH		94.5	152.86
	782	LYS	M	22.13	72	6.54	NH		44.44	144.58
	725	THR	M	21.55	48.7	4.52	NH		30.01	67.83
	779	LYS	M	20.68	59.81	2.93	NH		41.52	120.1
	727	ILE	M	63.82	79.29	2.88	NH		111.77	138.86
		Hotspot amino acid						H = Hot spot
		Interacting hot spots						NH = Non Hot spot
								ASA = Accessible Surface Area
